# Supplementary material for: Investigation of the piroplasm diversity circulating in wildlife and cattle of the greater Kafue ecosystem, Zambia
Source: Parasit Vectors. 2020 Nov 30;13:599. doi: 10.1186/s13071-020-04475-7 (PMC7708252; doi:10.1186/s13071-020-04475-7)
Supplement: Supplementary file 1 — Additional file 1. Metadata from Illumina MiSeq sequencing and ASV analysis. [file 13071_2020_4475_MOESM1_ESM.xlsx]

## Sheet: count for ASVs
TableS1
	BLAST hit accession number	gi|1538558449|dbj|LC431550.1|	gi|1538558449|dbj|LC431550.1|	gi|1538558449|dbj|LC431550.1|	gi|1538558449|dbj|LC431550.1|	gi|374718394|gb|JN572701.1|	gi|374718394|gb|JN572701.1|	gi|298352702|gb|GU733375.1|	gi|1694419006|gb|MN103986.1|	gi|803341933|gb|KP745626.1|	gi|1358366645|gb|MH047819.1|	gi|149798952|gb|EF458200.1|	gi|1358916872|gb|MH050387.1|	gi|1358916872|gb|MH050387.1|	gi|1071929285|gb|KX218437.1|	gi|1593795219|gb|MK645969.1|	gi|530328941|gb|KF270665.1|	gi|1026817146|gb|KU206320.1|	gi|1026817146|gb|KU206320.1|	gi|374718393|gb|JN572700.1|	gi|374718392|gb|JN572699.1|	gi|374718389|gb|JN572696.1|	gi|374718389|gb|JN572696.1|	gi|387604477|gb|JQ928925.1|	gi|387604477|gb|JQ928925.1|	gi|387604477|gb|JQ928925.1|	gi|298352699|gb|GU733378.1|	gi|298352699|gb|GU733378.1|	gi|307816542|gb|HQ179766.1|	gi|298352699|gb|GU733378.1|	gi|307816542|gb|HQ179766.1|	gi|307816542|gb|HQ179766.1|	gi|1418378390|gb|MH569462.1|	gi|1418378391|gb|MH569463.1|	gi|557719728|gb|KF597072.1|	gi|310895|gb|L19082.1|THERR18SA	gi|310895|gb|L19082.1|THERR18SA	gi|310895|gb|L19082.1|THERR18SA	gi|828407422|gb|KP410267.1|	gi|1477771191|gb|MH929322.1|	gi|335310995|gb|HQ895982.1|	gi|335310995|gb|HQ895982.1|	gi|335310995|gb|HQ895982.1|	gi|335310995|gb|HQ895982.1|	gi|2335189|gb|AF013418.1|AF013418	gi|2335189|gb|AF013418.1|AF013418
	%identity	100	99.78	99.78	99.78	100	99.78	98.69	100	100	100	100	100	99.77	98.95	99.6	99	99.78	100	100	99.56	98.68	98.46	95.66	95.9	95.71	99.57	99.35	99.57	99.78	99.78	100	97.82	99.57	99.35	97.8	99.78	100	100	100	99.78	99.56	99.56	100	99.56	99.78
	BLAST hit description	Theileria velifera KSA_D_Th6	Theileria velifera KSA_D_Th6	Theileria velifera KSA_D_Th6	Theileria velifera KSA_D_Th6	Theileria cf. velifera (Syncerus caffer) clone H4a	Theileria cf. velifera (Syncerus caffer) clone H4a	Theileria cf. velifera A	Uncultured Colpodellidae clone PL31	Babesia occultans isolate Trender1	Babesia bigemina clone PR38CL1BBIG	Babesia bigemina isolate B_bi11	Babesia bigemina clone PR28CL7	Babesia bigemina clone PR28CL7	Babesia sp. 9 1093 cl1	Hepatozoon canis isolate 70	Hepatozoon sp. 2 BCS-2013 isolate L4	Theileria mutans isolate MT15	Theileria mutans isolate MT15	Theileria sp. B15a	Theileria cf. mutans 1 (Syncerus caffer) clone C21b	Theileria cf. mutans 2 (Syncerus caffer) clone Q15d	Theileria cf. mutans 2 (Syncerus caffer) clone Q15d	Theileria sp. NG-2012b isolate 44 clone 2	Theileria sp. NG-2012b	Theileria sp. NG-2012b isolate 44 clone 2	Theileria sp. BM-2010/sable	Theileria sp. BM-2010/sable	Theileria sp. ex Damaliscus lunatus clone TS22_11	Theileria sp. BM-2010/sable	Theileria sp. ex Damaliscus lunatus clone TS22_11	Theileria sp. ex Damaliscus lunatus clone TS22_11	Uncultured Theileria sp. isolate BNG13	Uncultured Theileria sp. isolate BNG10	Theileria sp. NG-2013c isolate waterbuck 39 clone 6	Theileria taurotragi	Theileria taurotragi	Theileria taurotragi	Theileria sp. KS-2015 isolate CAT79	Theileria parva isolate F45P16	Theileria sp. ex Syncerus caffer MCO-2011 clone V8b	Theileria sp. ex Syncerus caffer MCO-2011 clone V8b	Theileria sp. ex Syncerus caffer MCO-2011 clone V8b	Theileria sp. ex Syncerus caffer MCO-2011 clone V8b	Theileria parva	Theileria parva
	OTU	OTU01	OTU01	OTU01	OTU01	OTU01	OTU01	OTU02	OTU03	OTU06	OTU07	OTU07	OTU07	OTU07	OTU10	OTU08	OTU09	OTU11	OTU11	OTU12	OTU13	OTU14	OTU14	OTU15	OTU15	OTU15	OTU16	OTU16	OTU16	OTU16	OTU16	OTU16	OTU17	OTU18	OTU19	OTU20	OTU21	OTU21	OTU22	OTU23	OTU23	OTU23	OTU23	OTU23	OTU23	OTU23
Sample_ID	sample_species	ASV1	ASV64	ASV92	ASV7	ASV29	ASV55	ASV6	ASV57	ASV28	ASV19	ASV67	ASV32	ASV71	ASV58	ASV40	ASV82	ASV16	ASV3	ASV5	ASV26	ASV42	ASV60	ASV106	ASV2	ASV47	ASV14	ASV85	ASV9	ASV8	ASV23	ASV49	ASV12	ASV13	ASV4	ASV35	ASV46	ASV62	ASV25	ASV15	ASV11	ASV22	ASV18	ASV10	ASV101	ASV86	total assigned read number
Da001-2695_S1	Impala	0	0	0	0	0	0	0	0	0	0	0	0	0	0	0	0	0	0	0	0	0	0	0	18901	0	0	0	0	0	0	0	0	0	0	0	0	0	0	0	0	0	0	0	0	0	18944
Da002-2696_S2	Impala	0	0	0	0	0	0	0	0	0	0	0	0	0	0	0	0	0	0	0	0	0	0	0	2651	0	0	0	0	0	0	0	0	0	0	0	0	0	0	0	0	0	0	0	0	0	2661
Da003-2697_S3	Impala	0	0	0	0	0	0	0	0	0	0	0	0	0	0	0	0	0	0	0	0	0	0	0	14871	0	0	0	0	0	0	0	0	0	0	0	0	0	0	0	0	0	0	0	0	0	14921
Da004-2698_S4	Impala	0	0	0	0	0	0	0	0	0	0	0	0	0	0	0	0	0	0	0	0	0	0	0	7077	0	0	0	0	0	0	0	0	0	0	0	0	0	0	0	0	0	0	0	0	0	7099
Da005-2699_S5	Impala	0	0	0	0	0	0	0	0	0	0	0	0	0	0	0	0	0	0	0	0	0	0	0	17016	0	0	0	0	0	0	0	0	0	0	0	0	0	0	0	0	0	0	0	0	0	17108
Da006-2700_S6	Impala	0	0	0	0	0	0	0	0	0	0	0	0	0	0	0	0	0	0	0	0	0	0	0	16771	0	0	0	0	0	0	0	0	0	0	0	0	0	0	0	0	0	0	0	0	0	16817
Da007-2701_S7	Impala	0	0	0	0	0	0	0	0	0	0	0	0	0	0	0	0	0	0	0	0	0	0	0	17666	0	0	0	0	0	0	0	0	0	0	0	0	0	0	0	0	0	0	0	0	0	17783
Da008-2702_S8	Impala	0	0	0	0	0	0	0	0	0	0	0	0	0	0	0	0	0	0	0	0	0	0	0	7552	0	0	0	0	0	0	0	0	0	0	0	0	0	0	0	0	0	0	0	0	0	7571
Da009-2703_S9	Impala	0	0	0	0	0	0	0	0	0	0	0	0	0	0	0	0	0	0	0	0	0	0	0	13423	0	0	0	0	0	0	0	0	0	0	0	0	0	0	0	0	0	0	0	0	0	13453
Da010-2704_S10	Impala	0	0	0	0	0	0	0	0	0	0	0	0	0	0	0	0	0	0	0	0	0	0	0	16375	0	0	0	0	0	0	0	0	0	0	0	0	0	0	0	0	0	0	0	0	0	16409
Da011-2705_S11	Impala	0	0	0	0	0	0	0	0	0	0	0	0	0	0	0	0	0	0	0	0	0	0	0	22666	945	0	0	0	0	0	0	0	0	0	0	0	0	0	0	0	0	0	0	0	0	23645
Da012-2706_S12	Impala	0	0	0	0	0	0	0	0	0	0	0	0	0	0	0	0	0	0	0	0	0	0	0	12031	0	0	0	0	0	0	0	0	0	0	0	0	0	0	0	0	0	0	0	0	0	12066
Da013-2707_S13	Impala	0	0	0	0	0	0	0	0	0	0	0	0	0	0	0	0	0	0	0	0	0	0	0	8960	0	0	0	0	0	0	0	0	0	0	0	0	0	0	0	0	0	0	0	0	0	8981
Da014-2708_S14	Impala	0	0	0	0	0	0	0	0	0	0	0	0	0	0	0	0	0	0	0	0	0	0	259	14792	0	0	0	0	0	0	0	0	0	0	0	0	0	0	0	0	0	0	0	0	0	15065
Da015-2709_S15	Impala	0	0	0	0	0	0	0	0	0	0	0	0	0	0	0	0	0	0	0	0	0	0	0	7083	0	0	0	0	0	0	0	0	0	0	0	0	0	0	0	0	0	0	0	0	0	7101
Da016-2710_S16	Impala	0	0	0	0	0	0	0	0	0	0	0	0	0	0	0	0	0	0	0	0	0	0	0	11598	0	0	0	0	0	0	0	0	0	0	0	0	0	0	0	0	0	0	0	0	0	11626
Da017-2711_S17	Impala	0	0	0	0	0	0	0	0	0	0	0	0	0	0	0	0	0	0	0	0	0	0	0	9832	0	0	0	0	0	0	0	0	0	0	0	0	0	0	0	0	0	0	0	0	0	9861
Da018-2712_S18	Impala	0	0	0	0	0	0	0	0	0	0	0	0	0	0	0	0	0	0	0	0	0	0	0	4944	0	0	0	0	0	0	0	0	0	0	0	0	0	0	0	0	0	0	0	0	0	4962
Da019-2713_S19	Impala	0	0	0	0	0	0	0	0	0	0	0	0	0	0	0	0	0	0	0	0	0	0	0	27157	0	0	0	0	0	0	0	0	0	0	0	0	0	0	0	0	0	0	0	0	0	27221
Da020-2714_S20	Impala	0	0	0	0	0	0	0	0	0	0	0	0	0	0	0	0	0	0	0	0	0	0	0	18567	0	0	0	0	0	0	0	0	0	0	0	0	0	0	0	0	0	0	0	0	0	18618
Da021-2715_S21	Impala	0	0	0	0	0	0	0	0	0	0	0	0	0	0	0	0	0	0	0	0	0	0	0	44658	0	0	0	0	0	0	0	0	0	0	0	0	0	0	0	0	0	0	0	0	0	44805
Da022-2716_S22	Impala	0	0	0	0	0	0	0	0	0	0	0	0	0	0	0	0	0	0	0	0	0	0	0	20943	0	0	0	0	0	0	0	0	0	0	0	0	0	0	0	0	0	0	0	0	0	21007
Da023-2717_S23	Impala	0	0	0	0	0	0	0	0	0	0	0	0	0	0	0	0	0	0	0	0	0	0	0	14474	0	0	0	0	0	0	0	0	0	0	0	0	0	0	0	0	0	0	0	0	0	14504
Da024-2718_S24	Impala	0	0	0	0	0	0	0	0	0	0	0	0	0	0	0	0	0	0	0	0	0	0	0	15916	0	0	0	0	0	0	0	0	0	0	0	0	0	0	0	0	0	0	0	0	0	15956
Da025-2719_S25	Impala	0	0	0	0	0	0	0	0	0	0	0	0	0	0	0	0	0	0	0	0	0	0	0	10051	0	0	0	0	0	0	0	0	0	0	0	0	0	0	0	0	0	0	0	0	0	10076
Da026-2720_S26	Impala	0	0	0	0	0	0	0	0	0	0	0	0	0	0	0	0	0	0	0	0	0	0	0	4534	0	0	0	0	0	0	0	0	0	0	0	0	0	0	0	0	0	0	0	0	0	4545
Da027-2721_S27	Impala	0	0	0	0	0	0	0	0	0	0	0	0	0	0	0	0	0	0	0	0	0	0	0	14307	0	0	0	0	0	0	0	0	0	0	0	0	0	0	0	0	0	0	0	0	0	14355
Da028-2722_S28	Impala	0	0	0	0	0	0	0	0	0	0	0	0	0	0	0	0	0	0	0	0	0	0	0	12199	0	0	0	0	0	0	0	0	0	0	0	0	0	0	0	0	0	0	0	0	0	12239
Da029-2723_S29	Impala	0	0	0	0	0	0	0	0	0	0	0	0	0	0	0	0	0	0	0	0	0	0	0	14856	0	0	0	0	0	0	0	0	0	0	0	0	0	0	0	0	0	0	0	0	0	14934
Da030-2724_S30	Impala	0	0	0	0	0	0	0	0	0	0	0	0	0	0	0	0	0	0	0	0	0	0	0	15986	0	0	0	0	0	0	0	0	0	0	0	0	0	0	0	0	0	0	0	0	0	16033
Da031-2725_S31	Impala	0	0	0	0	0	0	0	0	0	0	0	0	0	0	0	0	0	0	0	0	0	0	0	1563	0	0	0	0	0	0	0	0	0	0	0	0	0	0	0	0	0	0	0	0	0	1565
Da032-2726_S32	Impala	0	0	0	0	0	0	0	0	0	0	0	0	0	0	0	0	0	0	0	0	0	0	0	6447	0	0	0	0	0	0	0	0	0	0	0	0	0	0	0	0	0	0	0	0	0	6464
Da033-2727_S33	Impala	0	0	0	0	0	0	0	0	0	0	0	0	0	0	0	0	0	0	0	0	0	0	0	19112	0	0	0	0	0	0	0	0	0	0	0	0	0	0	0	0	0	0	0	0	0	19164
Da034-2728_S34	Impala	0	0	0	0	0	0	0	0	0	0	0	0	0	0	0	0	0	0	0	0	0	0	0	17031	0	0	0	0	0	0	0	0	0	0	0	0	0	0	0	0	0	0	0	0	0	17081
Da035-2729_S35	Impala	0	0	0	0	0	0	0	0	0	0	0	0	0	0	0	0	0	0	0	0	0	0	0	21194	0	0	0	0	0	0	0	0	0	0	0	0	0	0	0	0	0	0	0	0	0	21258
Da036-2730_S36	Impala	0	0	0	0	0	0	0	0	0	0	0	0	0	0	0	0	0	0	0	0	0	0	0	17278	0	0	0	0	0	0	0	0	0	0	0	0	0	0	0	0	0	0	0	0	0	17324
Da037-2731_S37	Impala	0	0	0	0	0	0	0	0	0	0	0	0	0	0	0	0	0	0	0	0	0	0	0	14875	0	0	0	0	0	0	0	0	0	0	0	0	0	0	0	0	0	0	0	0	0	14917
Da038-2732_S38	Impala	0	0	0	0	0	0	0	0	0	0	0	0	0	0	0	0	0	0	0	0	0	0	0	2074	0	0	0	0	0	0	0	0	0	0	0	0	0	0	0	0	0	0	0	0	0	2079
Da039-2733_S39	Impala	0	0	0	0	0	0	0	0	0	0	0	0	0	0	0	0	0	0	0	0	0	0	0	2004	0	0	0	0	0	0	0	0	0	0	0	0	0	0	0	0	0	0	0	0	0	2009
Da040-2734_S40	Impala	0	0	0	0	0	0	0	0	0	0	0	0	0	0	0	0	0	0	0	0	0	0	0	1906	0	0	0	0	0	0	0	0	0	0	0	0	0	0	0	0	0	0	0	0	0	1911
Da041-2735_S41	Impala	0	0	0	0	0	0	0	0	0	0	0	0	0	0	0	0	0	0	0	0	0	0	0	19548	0	0	0	0	0	0	0	0	0	0	0	0	0	0	0	0	0	0	0	0	0	19602
Da042-2736_S42	Impala	0	0	0	0	0	0	0	0	0	0	0	0	0	0	0	0	0	0	0	0	0	0	0	2380	0	0	0	0	0	0	0	0	0	0	0	0	0	0	0	0	0	0	0	0	0	2390
Da043-2737_S43	Impala	0	0	0	0	0	0	0	0	0	0	0	0	0	0	0	0	0	0	0	0	0	0	0	1620	0	0	0	0	0	0	0	0	0	0	0	0	0	0	0	0	0	0	0	0	0	1623
Da044-2738_S44	Impala	0	0	0	0	0	0	0	0	0	0	0	0	0	0	0	0	0	0	0	0	0	0	0	9612	0	0	0	0	0	0	0	0	0	0	0	0	0	0	0	0	0	0	0	0	0	9647
Da045-2739_S45	Impala	0	0	0	0	0	0	0	0	0	0	0	0	0	0	0	0	0	0	0	0	0	0	0	1805	0	0	0	0	0	0	0	0	0	0	0	0	0	0	0	0	0	0	0	0	0	1814
Da046-2740_S46	Impala	0	0	0	0	0	0	0	0	0	0	0	0	0	0	0	0	0	0	0	0	0	0	0	9424	0	0	0	0	0	0	0	0	0	0	0	0	0	0	0	0	0	0	0	0	0	9449
Da047-2741_S47	Impala	0	0	0	0	0	0	0	0	0	0	0	0	0	0	0	0	0	0	0	0	0	0	0	18698	0	0	0	0	0	0	0	0	0	0	0	0	0	0	0	0	0	0	0	0	0	18744
Da048-2742_S48	Impala	0	0	0	0	0	0	0	0	0	0	0	0	0	0	0	0	0	0	0	0	0	0	0	1659	0	0	0	0	0	0	0	0	0	0	0	0	0	0	0	0	0	0	0	0	0	1660
Da049-2743_S49	Impala	10	0	0	0	0	0	0	0	0	0	0	0	0	0	0	0	0	0	0	0	0	0	0	896	0	0	0	0	0	0	0	0	0	0	0	0	0	0	0	0	0	0	0	0	0	910
Da050-2744_S50	Impala	0	0	0	0	0	0	0	0	0	0	0	0	0	0	0	0	0	0	0	0	0	0	0	2232	0	0	0	0	0	0	0	0	0	0	0	0	0	0	0	0	0	0	0	0	0	2251
Da051-2745_S51	Impala	0	0	0	0	0	0	0	0	0	0	0	0	0	0	0	0	0	0	0	0	0	0	0	1342	0	0	0	0	0	0	0	0	0	0	0	0	0	0	0	0	0	0	0	0	0	1344
Da052-2746_S52	Impala	0	0	0	0	0	0	0	0	0	0	0	0	0	0	0	0	0	0	0	0	0	0	0	2867	0	0	0	0	0	0	0	0	0	0	0	0	0	0	0	0	0	0	0	0	0	2877
Da053-2747_S53	Impala	0	0	0	0	0	0	0	0	0	0	0	0	0	0	0	0	0	0	0	0	0	0	0	1773	0	0	0	0	0	0	0	0	0	0	0	0	0	0	0	0	0	0	0	0	0	1792
Da054-2748_S54	Impala	0	0	0	0	0	0	0	0	0	0	0	0	0	0	0	0	0	0	0	0	0	0	0	1577	0	0	0	0	0	0	0	0	0	0	0	0	0	0	0	0	0	0	0	0	0	1590
Da055-2749_S55	Impala	0	0	0	0	0	0	0	0	0	0	0	0	0	0	0	0	0	0	0	0	0	0	0	2795	0	0	0	0	0	0	0	0	0	0	0	0	0	0	0	0	0	0	0	0	0	2798
Da056-2750_S56	Impala	0	0	0	0	0	0	0	0	0	0	0	0	0	0	0	0	0	0	0	0	0	0	0	3515	0	0	0	0	0	0	0	0	0	0	0	0	0	0	0	0	0	0	0	0	0	3524
Da057-2751_S57	Impala	0	0	0	0	0	0	0	0	0	0	0	0	0	0	0	0	0	0	0	0	0	0	0	1973	37	0	0	0	0	0	0	0	0	0	0	0	0	0	0	0	0	0	0	0	0	2012
Da058-2752_S58	Impala	0	0	0	0	0	0	0	0	0	0	0	0	0	0	0	0	0	0	0	0	0	0	0	2699	0	0	0	0	0	0	0	0	0	0	0	0	0	0	0	0	0	0	0	0	0	2725
Da059-2753_S59	Impala	0	0	0	0	0	0	0	0	0	0	0	0	0	0	0	0	0	0	0	0	0	0	0	2483	0	0	0	0	0	0	0	0	0	0	0	0	0	0	0	0	0	0	0	0	0	2489
Da060-2754_S60	Impala	0	0	0	0	0	0	0	0	0	0	0	0	0	0	0	0	0	0	0	0	0	0	0	647	0	0	0	0	0	0	0	0	0	0	0	0	0	0	0	0	0	0	0	0	0	650
Da061-2755_S61	Impala	0	0	0	0	0	0	0	0	0	0	0	0	0	0	0	0	0	0	0	0	0	0	0	9081	0	0	0	0	0	0	0	0	0	0	0	0	0	0	0	0	0	0	0	0	0	9108
Da062-2756_S62	Impala	0	0	0	0	0	0	0	0	0	0	0	0	0	0	0	0	0	0	0	0	0	0	0	942	0	0	0	0	0	0	0	0	0	0	0	0	0	0	0	0	0	0	0	0	0	946
Da063-2757_S63	Impala	0	0	0	0	0	0	0	0	0	0	0	0	0	0	0	0	0	0	0	0	0	0	0	4987	0	0	0	0	0	0	0	0	0	0	0	0	0	0	0	0	0	0	0	0	0	5002
Da064-2758_S64	Impala	0	0	0	0	0	0	0	0	0	0	0	0	0	0	0	0	0	0	0	0	0	0	0	1018	0	0	0	0	0	0	0	0	0	0	0	0	0	0	0	0	0	0	0	0	0	1020
Da065-2759_S65	Impala	0	0	0	0	0	0	0	0	0	0	0	0	0	0	0	0	0	0	0	0	0	0	0	2298	0	0	0	0	0	0	0	0	0	0	0	0	0	0	0	0	0	0	0	0	0	2305
Da066-2760_S66	Hartebeest	0	0	0	0	0	0	0	0	0	0	0	0	0	0	0	0	0	0	0	0	0	0	0	0	0	0	0	0	1136	778	0	0	0	518	0	0	0	0	0	0	0	0	0	0	0	2442
Da067-2761_S67	Hartebeest	0	0	0	0	0	0	0	0	0	0	0	0	0	0	0	0	0	0	0	0	0	0	0	0	0	0	0	0	111	0	0	0	0	350	0	0	0	0	0	0	0	0	0	0	0	461
Da068-2762_S68	Hartebeest	0	0	0	0	0	0	0	0	0	0	0	0	0	0	0	0	0	0	0	0	0	0	0	0	0	0	0	0	1375	0	0	0	0	1039	0	0	0	0	0	0	0	0	0	0	0	2421
Da069-2763_S69	Hartebeest	0	0	0	0	0	0	0	0	0	0	0	0	0	0	0	0	0	0	0	0	0	0	0	0	0	0	0	0	0	0	0	0	0	493	0	0	0	0	0	0	0	0	0	0	0	493
Da070-2764_S70	Hartebeest	0	0	0	0	0	0	0	0	0	0	0	0	0	0	0	0	0	0	0	0	0	0	0	0	0	0	0	0	14322	1362	0	0	0	0	0	0	0	0	0	0	0	0	0	0	0	15821
Da071-2765_S71	Hartebeest	0	0	0	0	0	0	0	0	0	0	0	0	0	0	0	0	0	0	0	0	0	0	0	0	0	0	0	0	4480	0	0	0	0	2698	0	0	0	0	0	0	0	0	0	0	0	7203
Da072-2766_S72	Hartebeest	0	0	0	0	0	0	0	0	0	0	0	0	0	0	0	0	0	0	0	0	0	0	0	0	0	0	0	0	1056	696	0	0	0	733	0	0	0	0	0	0	0	0	0	0	0	2489
Da073-2767_S73	Hartebeest	0	0	0	0	0	0	0	0	0	0	0	0	0	0	0	0	0	0	0	0	0	0	0	0	0	0	0	0	377	0	0	0	0	0	0	0	0	0	0	0	0	0	0	0	0	378
Da074-2768_S74	Hartebeest	0	0	0	0	0	0	0	0	0	0	0	0	0	0	0	0	0	0	0	0	0	0	0	0	0	0	0	0	4643	339	0	0	0	1006	0	0	0	0	0	0	0	0	0	0	0	6039
Da075-2769_S75	Hartebeest	0	0	0	0	0	0	0	0	0	0	0	0	0	0	0	0	0	0	0	0	0	0	0	0	0	0	0	0	0	521	0	0	0	0	0	0	0	0	0	0	0	0	0	0	0	522
Da076-2770_S76	Hartebeest	0	0	0	0	0	0	0	0	0	0	0	0	0	0	0	0	0	0	0	0	0	0	0	0	0	0	0	0	1134	0	0	0	0	0	0	0	0	0	0	0	0	0	0	0	0	1141
Da077-2771_S77	Hartebeest	0	0	0	0	0	0	0	0	0	0	0	0	0	0	0	0	0	0	0	0	0	0	0	0	0	0	0	0	328	0	0	0	0	555	0	0	0	0	0	0	0	0	0	0	0	884
Da078-2772_S78	Hartebeest	0	0	0	0	0	0	0	0	0	0	0	0	0	0	0	0	0	0	0	0	0	0	0	0	0	0	0	0	1194	0	0	0	0	132	0	0	0	0	0	0	0	0	0	0	0	1329
Da079-2773_S79	Hartebeest	0	0	0	0	0	0	0	0	0	0	0	0	0	0	0	0	0	0	0	0	0	0	0	0	0	0	0	0	1207	0	0	0	0	988	0	0	0	0	0	0	0	0	0	0	0	2201
Da083-2777_S83	Hartebeest	0	0	0	0	0	0	0	0	0	0	0	0	0	0	0	0	0	0	0	0	0	0	0	0	0	7344	0	15109	0	0	0	0	0	0	0	0	0	0	0	0	0	0	0	0	0	2478
Da084-2778_S84	Hartebeest	0	0	0	0	0	0	0	0	0	0	0	0	0	0	0	0	0	0	0	0	0	0	0	0	0	475	264	1816	0	0	0	0	0	0	0	0	0	0	0	0	0	0	0	0	0	1951
Da085-2779_S85	Hartebeest	0	0	0	0	0	0	0	0	0	0	0	0	0	0	0	0	0	0	0	0	0	0	0	0	0	2627	0	19548	0	0	861	0	0	0	0	0	0	0	0	0	0	0	0	0	0	4339
Da086-2780_S86	Hartebeest	0	0	0	0	0	0	0	0	0	0	0	0	0	0	0	0	0	0	0	0	0	0	0	0	0	0	0	0	0	0	0	0	0	18633	0	0	0	0	0	0	0	0	0	0	0	22518
Da087-2781_S87	Hartebeest	0	0	0	0	0	0	0	0	0	0	0	0	0	0	0	0	0	0	0	0	0	0	0	0	0	0	0	0	0	0	0	0	0	21311	0	0	0	0	0	0	0	0	0	0	0	2555
Da080-2774_S80	Lion	0	0	0	0	0	0	0	0	0	0	0	0	0	0	2478	0	0	0	0	0	0	0	0	0	0	0	0	0	0	0	0	0	0	0	0	0	0	0	0	0	0	0	0	0	0	23058
Da081-2775_S81	Wilddog	0	0	0	0	0	0	0	0	0	0	0	0	0	1647	0	304	0	0	0	0	0	0	0	0	0	0	0	0	0	0	0	0	0	0	0	0	0	0	0	0	0	0	0	0	0	18633
Da082-2776_S82	Wilddog	0	0	0	0	0	0	0	0	0	0	0	0	0	0	0	0	0	0	0	0	0	0	0	0	0	0	0	0	3975	343	0	0	0	0	0	0	0	0	0	0	0	0	0	0	0	21335
Da088-2782_S88	Sable	0	0	0	0	0	0	0	0	0	0	0	0	0	0	0	0	0	0	0	0	0	0	0	0	0	0	0	0	0	0	0	0	0	18629	0	0	0	0	0	0	0	0	0	0	0	18629
Da089-2783_S89	Sable	0	0	0	0	0	0	0	0	0	0	0	0	0	0	0	0	0	0	0	0	0	0	0	0	0	0	0	0	0	0	0	0	0	11390	0	0	0	0	0	0	0	0	0	0	0	11390
Da090-2784_S90	Sable	0	0	0	0	0	0	0	0	0	0	0	0	0	0	0	0	0	0	0	0	0	0	0	0	0	0	0	0	0	0	0	0	0	6450	0	0	0	0	0	0	0	0	0	0	0	6450
Da091-2785_S91	Sable	0	0	0	0	0	0	0	0	0	0	0	0	0	0	0	0	0	0	0	0	0	0	0	0	0	0	0	0	0	0	0	0	0	13997	0	0	0	0	0	0	0	0	0	0	0	13997
Da092-2786_S92	Sable	0	0	0	0	0	0	0	0	0	0	0	0	0	0	0	0	0	0	0	0	0	0	0	0	0	0	0	0	0	0	0	0	0	10708	0	0	0	0	0	0	0	0	0	0	0	10708
Da093-2787_S93	Sable	0	0	0	0	0	0	0	0	0	0	0	0	0	0	0	0	0	0	0	0	0	0	0	0	0	0	0	0	0	0	0	0	0	16107	0	0	0	0	0	0	0	0	0	0	0	16107
Da094-2788_S94	Sable	0	0	0	0	0	0	0	0	0	0	0	0	0	0	0	0	0	0	0	0	0	0	0	0	0	0	0	0	0	0	0	0	0	798	0	0	0	0	0	0	0	0	0	0	0	798
Da095-2789_S95	Sable	0	0	0	0	0	0	0	0	0	0	0	0	0	0	0	0	0	0	0	0	0	0	0	0	0	0	0	0	0	0	0	0	0	10486	0	0	0	0	0	0	0	0	0	0	0	10486
Da096-2790_S96	Sitatunga	0	0	0	0	0	0	0	0	0	0	0	0	0	0	0	0	0	0	0	0	0	0	0	0	0	0	0	0	0	0	0	11087	2780	0	0	0	0	0	0	0	0	0	0	0	0	13867
Da097-2791_S97	Sitatunga	0	0	0	0	0	0	0	0	0	0	0	0	0	0	0	0	0	0	0	0	0	0	0	0	0	0	0	0	0	0	0	2237	0	0	0	0	0	0	0	0	0	0	0	0	0	2237
Da098-2792_S98	Sitatunga	0	0	0	0	0	0	0	0	0	0	0	0	0	0	0	0	0	0	0	0	0	0	0	0	0	0	0	0	0	0	0	5102	13564	0	0	0	0	0	0	0	0	0	0	0	0	18666
Da099-2793_S99	Buffalo	0	0	0	0	0	0	6201	0	0	0	0	0	0	0	0	0	0	0	1943	0	0	0	0	0	0	0	0	0	0	0	0	0	0	0	0	0	0	0	0	1280	753	155	845	0	0	11180
Da100-2794_S100	Buffalo	0	0	0	0	199	0	9591	0	0	0	0	0	0	0	0	0	260	348	577	0	0	0	0	0	0	0	0	0	0	0	0	0	0	0	0	0	0	0	0	172	627	1300	1732	0	0	14816
Da101-2795_S101	Buffalo	0	0	0	0	0	0	0	0	0	0	0	0	0	0	0	0	928	4276	6078	0	0	0	0	0	0	0	0	0	0	0	0	0	0	0	0	0	0	0	0	1455	149	0	316	0	0	13204
Da102-2796_S102	Buffalo	0	0	0	0	0	0	5824	0	0	0	0	0	0	0	0	0	0	0	0	0	0	0	0	0	0	0	0	0	0	0	0	0	0	0	0	0	0	0	0	417	0	132	902	0	0	7416
Da103-2797_S103	Buffalo	0	0	0	0	0	0	12007	0	0	0	0	0	0	0	0	0	0	0	0	0	0	0	0	0	0	0	0	0	0	0	0	0	0	0	0	0	0	0	0	0	0	0	0	0	0	12007
Da104-2798_S104	Buffalo	0	0	0	0	0	0	0	0	0	0	0	0	0	0	0	0	0	0	0	0	0	0	0	0	0	0	0	0	0	0	0	0	0	0	0	0	0	0	0	493	126	446	1773	0	0	2845
Da105-2799_S105	Buffalo	0	0	0	0	0	0	6330	0	0	0	0	0	0	0	0	0	0	0	0	0	0	0	0	0	0	0	0	0	0	0	0	0	0	0	0	0	0	0	0	424	319	174	166	0	0	7414
Da106-2800_S106	Buffalo	0	0	0	0	0	0	3456	0	0	0	0	0	0	0	0	0	1272	972	726	0	0	0	0	0	0	0	0	0	0	0	0	0	0	0	0	0	0	0	0	610	0	513	1281	0	0	8835
Da107-2801_S107	Buffalo	0	0	0	0	0	0	4202	0	0	0	0	0	0	0	0	0	0	80	0	0	0	0	0	0	0	0	0	0	0	0	0	0	0	0	0	0	0	0	0	388	0	829	1142	0	0	6683
Da108-2802_S108	Buffalo	0	0	0	0	0	0	704	0	0	0	0	0	0	0	0	0	0	0	0	0	0	0	0	0	0	0	0	0	0	0	0	0	0	0	0	0	0	0	0	741	274	358	1667	0	0	3770
Da109-2803_S109	Buffalo	0	0	0	0	0	0	0	0	0	0	0	0	0	0	0	0	0	0	0	0	0	0	0	0	0	0	0	0	0	0	0	0	0	788	0	0	0	0	0	0	0	0	0	0	0	789
Da110-2804_S110	Buffalo	0	0	0	0	0	0	3033	0	0	0	0	0	0	0	0	0	0	0	0	0	0	0	0	0	0	0	0	0	0	0	0	0	0	0	0	0	0	0	0	2506	0	1433	1636	0	0	8612
Da111-2805_S111	Buffalo	0	0	0	0	0	0	2553	0	0	0	0	0	0	0	0	0	2629	557	0	0	0	0	0	0	0	0	0	0	0	0	0	0	0	0	0	0	0	0	0	858	130	0	1305	0	0	8135
Da112-2806_S112	Buffalo	0	0	0	0	0	0	6156	0	0	0	0	0	0	0	0	0	0	0	0	0	0	0	0	0	0	0	0	0	0	0	0	0	0	0	0	0	0	0	0	1345	0	119	1782	0	0	9544
Da113-2807_S113	Buffalo	0	0	0	0	0	0	850	0	0	0	0	0	0	0	0	0	0	0	84	0	0	0	0	0	0	0	0	0	0	0	0	0	0	0	0	0	0	0	0	0	196	237	0	0	0	1584
Da114-2808_S114	Buffalo	0	0	0	0	0	0	2550	0	0	0	0	0	0	0	0	0	0	0	0	0	0	0	0	0	0	0	0	0	0	0	0	0	0	0	0	0	0	0	0	1518	181	508	2941	0	0	7777
Da115-2809_S115	Buffalo	0	0	0	0	0	0	2322	0	0	0	0	0	0	0	0	0	0	0	0	0	0	0	0	0	0	0	0	0	0	0	0	0	0	0	0	0	0	178	0	3113	1399	0	1919	0	0	8983
Da116-2810_S116	Buffalo	0	0	0	0	0	0	9352	0	0	0	0	0	0	0	0	0	0	0	0	0	0	0	0	0	0	0	0	0	0	0	0	0	0	0	0	0	0	0	0	426	0	0	443	0	0	10275
Da117-2811_S117	Buffalo	0	0	0	0	0	0	1798	0	0	0	0	0	0	0	0	0	0	0	82	0	0	0	0	0	0	0	0	0	0	0	0	0	0	0	0	0	0	0	0	730	852	356	1288	0	0	5143
Da118-2812_S118	Buffalo	0	0	0	0	23	108	66	0	0	0	0	0	0	0	0	0	172	0	39	397	0	0	0	0	0	0	0	0	0	0	0	0	0	0	0	0	0	0	247	0	0	0	50	0	0	1102
Da119-2813_S119	Buffalo	0	0	0	0	858	341	770	0	0	0	0	0	0	0	0	0	294	169	322	445	289	81	0	0	0	0	0	0	0	0	0	0	0	0	0	0	0	785	328	904	217	109	1417	124	0	7503
Da120-2814_S120	Buffalo	0	0	0	0	570	189	457	0	0	0	0	0	0	0	0	0	0	0	0	790	144	128	0	0	0	0	0	0	0	0	0	0	0	0	0	0	0	795	605	91	50	0	569	0	0	4529
Da121-2815_S121	Buffalo	0	0	0	0	0	0	0	0	0	0	0	0	0	0	0	0	0	25	0	201	0	0	0	0	0	0	0	0	0	0	0	0	0	0	0	0	0	0	0	0	0	0	0	0	0	226
Da122-2816_S122	Buffalo	0	0	0	0	0	0	0	0	0	0	0	0	0	0	0	0	0	0	0	0	0	0	0	0	0	0	0	0	0	0	0	0	0	0	0	0	0	0	0	0	0	0	0	0	255	256
Da123-2817_S123	Buffalo	0	0	0	0	0	0	0	0	0	0	0	0	0	0	0	0	122	0	79	0	0	0	0	0	0	0	0	0	0	0	0	0	0	0	0	0	0	0	377	0	0	0	0	0	0	578
Da124-2818_S124	Buffalo	0	0	0	0	230	58	803	0	0	0	0	0	0	0	0	0	0	45	0	1220	530	237	0	0	0	0	0	0	0	0	0	0	0	0	0	0	0	560	176	0	49	0	346	0	66	4345
Da125-2819_S125	Buffalo	0	0	0	0	174	0	22	0	0	0	0	0	0	0	0	0	178	28	150	230	0	0	0	0	0	0	0	0	0	0	0	0	0	0	0	0	0	0	112	109	0	32	33	0	67	1146
Da126-2820_S126	Buffalo	0	0	0	0	254	0	0	0	0	0	0	0	0	0	0	0	0	0	0	0	0	0	0	0	0	0	0	0	0	0	0	0	0	0	0	0	0	260	0	0	0	0	0	0	0	514
Da127-2821_S127	Buffalo	0	0	0	0	0	0	113	0	0	0	0	0	0	0	0	0	497	2751	149	141	85	180	0	0	0	0	0	0	0	0	0	0	0	0	0	0	0	141	0	0	0	0	50	0	0	4146
Da128-2822_S128	Buffalo	0	0	0	0	46	0	0	0	0	0	0	0	0	0	0	0	42	14	0	0	0	0	0	0	0	0	0	0	0	0	0	0	0	0	0	0	0	60	0	3	0	0	92	0	0	259
Da129-2823_S129	Buffalo	0	0	0	0	0	0	7	0	0	0	0	0	0	0	0	0	15	105	23	90	44	25	0	0	0	0	0	0	0	0	0	0	0	0	0	0	0	15	0	0	0	0	325	0	0	651
Da130-2824_S130	Buffalo	0	0	0	0	0	0	0	0	0	0	0	0	0	0	0	0	0	0	42	0	0	0	0	0	0	0	0	0	0	0	0	0	0	0	0	0	0	214	0	0	0	0	0	0	0	256
Da131-2825_S131	Buffalo	0	0	0	0	446	0	496	0	0	0	0	0	0	0	0	0	65	75	73	0	92	0	0	0	0	0	0	0	0	0	0	0	0	0	0	0	0	704	701	539	153	133	1097	0	0	4576
Na001-2826_S132	Nt01	7241	0	0	0	0	0	0	0	2103	0	0	0	0	0	0	0	0	2351	606	0	0	0	0	0	0	0	0	0	0	0	0	0	0	0	0	0	0	0	0	0	0	0	0	0	0	12306
Na002-2827_S133	Nt03	10040	0	0	0	0	0	0	0	0	189	0	0	0	0	0	0	0	1275	573	0	0	0	0	0	0	0	0	0	0	0	0	0	0	0	0	0	0	0	0	0	0	0	0	0	0	12132
Na003-2828_S134	Nt08	6658	0	0	268	0	0	0	0	0	0	0	0	0	0	0	0	0	1688	564	0	0	0	0	0	0	0	0	0	0	0	0	0	0	0	0	0	0	0	0	0	0	0	0	0	0	9216
Na004-2829_S135	Nt09	8616	0	0	330	0	0	0	0	0	0	0	0	0	0	0	0	0	766	189	0	0	0	0	0	0	0	0	0	0	0	0	0	0	0	0	0	0	0	0	0	0	0	0	0	0	9922
Na005-2830_S136	Nt11	5428	0	0	86	0	0	0	0	0	0	0	0	0	0	0	0	0	1361	0	0	0	0	0	0	0	0	0	0	0	0	0	0	0	0	0	0	0	0	0	0	0	0	0	0	0	6937
Na006-2831_S137	Nt14	5178	0	0	69	0	0	0	0	0	0	0	0	0	0	0	0	0	624	144	0	0	0	0	0	0	0	0	0	0	0	0	0	0	0	0	0	0	0	0	0	0	0	0	0	0	6028
Na007-2832_S138	Nt19	6289	0	0	0	0	0	0	0	0	0	0	0	0	0	0	0	0	706	125	0	0	0	0	0	0	0	0	0	0	0	0	0	0	0	0	0	0	0	0	0	0	0	0	0	0	7132
Na008-2833_S139	Nt21	10586	0	0	0	0	0	0	0	0	0	0	0	0	0	0	0	0	123	0	0	0	0	0	0	0	0	0	0	0	0	0	0	0	0	0	0	0	0	0	0	0	0	0	0	0	11143
Na009-2834_S140	BA03	6392	0	0	75	0	0	0	0	0	0	0	0	0	0	0	0	0	347	194	0	0	0	0	0	0	0	0	0	0	0	0	0	0	0	0	0	0	0	0	0	0	0	0	0	0	7054
Na010-2835_S141	BA05	3385	0	0	1424	0	0	0	0	0	0	0	0	0	0	0	0	0	308	356	0	0	0	0	0	0	0	0	0	0	0	0	0	0	0	0	0	0	0	0	0	0	0	0	0	0	5494
Na011-2836_S142	BA10	3124	0	0	226	0	0	0	0	0	174	0	0	0	0	0	0	0	411	358	0	0	0	0	0	0	0	0	0	0	0	0	0	0	0	0	0	0	0	0	0	0	0	0	0	0	4384
Na012-2837_S143	BA14	4754	0	0	418	0	0	0	0	0	0	0	0	0	0	0	0	0	155	60	0	0	0	0	0	0	0	0	0	0	0	0	0	0	0	0	0	0	0	0	0	0	0	0	0	0	5397
Na013-2838_S144	BA17	4207	0	0	0	0	0	0	0	0	0	0	0	0	0	0	0	0	0	0	0	0	0	0	0	0	0	0	0	0	0	0	0	0	0	0	0	0	0	0	0	0	0	0	0	0	4230
Na014-2839_S145	BA18	4094	0	0	362	0	0	0	0	0	95	0	0	0	0	0	0	0	671	323	0	0	0	0	0	0	0	0	0	0	0	0	0	0	0	0	0	0	0	0	0	0	0	0	0	0	5619
Na015-2840_S146	BA24	795	0	0	0	0	0	0	0	0	0	0	0	0	0	0	0	0	120	0	0	0	0	0	0	0	0	0	0	0	0	0	0	0	0	0	0	0	0	0	0	0	0	0	0	0	6227
Na016-2841_S147	BA28	2796	0	0	0	0	0	0	0	0	0	0	0	0	0	0	0	0	361	162	0	0	0	0	0	0	0	0	0	0	0	0	0	0	0	0	0	0	0	0	0	0	0	0	0	0	3373
Na017-2842_S148	NN03	2861	0	0	0	0	0	0	0	0	0	0	0	0	0	0	0	59	438	54	0	0	0	0	0	0	0	0	0	0	0	0	0	0	0	0	0	0	0	0	0	0	0	0	0	0	3444
Na018-2843_S149	NN06	922	0	0	131	0	0	0	0	0	0	0	0	0	0	0	0	0	96	0	0	0	0	0	0	0	0	0	0	0	0	0	0	0	0	0	0	0	0	0	0	0	0	0	0	0	1163
Na019-2844_S150	NN11	2113	0	0	0	0	0	0	0	67	0	0	0	0	0	0	0	0	431	192	0	0	0	0	0	0	0	0	0	0	0	0	0	0	0	0	0	0	0	0	0	0	0	0	0	0	2805
Na020-2845_S151	NN18	2652	0	0	0	0	0	0	0	0	0	0	0	0	0	0	0	0	501	224	0	0	0	0	0	0	0	0	0	0	0	0	0	0	0	0	0	0	0	0	0	0	0	0	0	0	3392
Na021-2846_S152	IY02	3004	0	0	99	0	0	0	0	0	0	0	0	0	0	0	0	0	199	0	0	0	0	0	0	0	0	0	0	0	0	0	0	0	0	0	0	0	0	0	0	0	0	0	0	0	3305
Na022-2847_S153	IY11	1126	0	0	0	0	0	0	0	0	0	0	0	0	0	0	0	0	2633	826	0	0	0	0	0	0	0	0	0	0	0	0	0	0	0	0	0	0	0	0	0	0	0	0	0	0	4600
Na023-2848_S154	IY16	2741	0	0	0	0	0	0	0	0	0	0	0	0	0	0	0	0	445	60	0	0	0	0	0	0	0	0	0	0	0	0	0	0	0	0	0	0	0	0	0	0	0	0	0	0	3308
Na024-2849_S155	IY20	3451	0	0	134	0	0	0	0	0	0	0	0	0	0	0	0	0	259	97	0	0	0	0	0	0	0	0	0	0	0	0	0	0	0	0	0	0	0	0	0	0	0	0	0	0	3946
Na025-2850_S156	KA02	0	0	0	0	0	0	0	0	0	0	0	0	0	0	0	0	0	5196	2378	0	0	0	0	0	0	0	0	0	0	0	0	0	0	0	0	0	0	0	0	0	0	0	0	0	0	7669
Na026-2851_S157	KA09	452	0	0	0	0	0	0	0	0	0	0	0	0	0	0	0	0	4891	878	0	0	0	0	0	0	0	0	0	0	0	0	0	0	0	0	0	0	0	0	0	0	0	0	0	0	6244
Na027-2852_S158	KA15	4199	0	0	0	0	0	0	0	0	69	0	0	0	0	0	0	0	678	482	0	0	0	0	0	0	0	0	0	0	0	0	0	0	0	0	0	0	0	0	0	0	0	0	0	0	5485
Na028-2853_S159	KA24	3220	0	0	452	0	0	0	0	0	0	0	52	0	0	0	0	0	711	327	0	0	0	0	0	0	0	0	0	0	0	0	0	0	0	0	0	0	0	0	0	0	0	0	0	0	4819
Na029-2854_S160	KA25	2241	0	0	380	0	0	0	0	0	229	0	91	0	0	0	0	0	884	213	0	0	0	0	0	0	0	0	0	0	0	0	0	0	0	0	0	0	0	0	0	0	0	0	0	0	4442
Na030-2855_S161	KA32	3374	0	0	0	0	0	0	0	0	0	0	0	0	0	0	0	0	1453	382	0	0	0	0	0	0	0	0	0	0	0	0	0	0	0	0	0	0	0	0	0	0	0	0	0	0	5213
Na031-2856_S162	KA37	6661	0	0	144	0	0	0	0	0	139	0	0	0	0	0	0	0	806	283	0	0	0	0	0	0	0	0	0	0	0	0	0	0	0	0	0	0	0	0	0	0	0	0	0	0	8079
Na032-2857_S163	KA39	0	0	0	0	0	0	0	0	0	0	0	0	0	0	0	0	0	0	0	0	0	0	0	0	0	0	0	0	0	0	0	0	0	0	0	0	0	0	6289	0	0	0	0	0	0	6290
Na033-2858_S164	KA46	4111	0	0	0	0	0	0	0	0	0	0	0	0	0	0	0	0	1358	475	0	0	0	0	0	0	0	0	0	0	0	0	0	0	0	0	0	0	0	0	0	0	0	0	0	0	6056
Na034-2859_S165	KA50	4418	0	0	68	0	0	0	0	0	0	0	0	0	0	0	0	0	582	338	0	0	0	0	0	0	0	0	0	0	0	0	0	0	0	0	0	0	0	0	0	0	0	0	0	0	5408
Na035-2860_S166	KA56	4363	0	0	161	0	0	0	0	0	0	0	0	0	0	0	0	0	621	206	0	0	0	0	0	0	0	0	0	0	0	0	0	0	0	0	0	0	0	0	0	0	0	0	0	0	5361
Na036-2861_S167	KA60	2366	0	0	0	0	0	0	0	0	0	0	0	0	0	0	0	0	1955	512	0	0	0	0	0	0	0	0	0	0	0	0	0	0	0	0	0	0	0	0	0	0	0	0	0	0	4883
Na037-2862_S168	KA66	1923	0	0	0	0	0	0	0	0	0	0	0	0	0	0	0	0	713	293	0	0	0	0	0	0	0	0	0	0	0	0	0	0	0	0	0	0	0	0	0	0	0	0	0	0	2932
Na038-2863_S169	KA69	3826	0	0	327	0	0	0	0	0	127	0	0	0	0	0	0	0	1413	609	0	0	0	0	0	0	0	0	0	0	0	0	0	0	0	0	0	0	0	0	0	0	0	0	0	0	6363
Na039-2864_S170	KA74	5251	0	0	144	0	0	0	0	0	0	0	0	0	0	0	0	0	365	0	0	0	0	0	0	0	0	0	0	0	0	0	0	0	0	0	0	0	0	0	0	0	0	0	0	0	5801
Na040-2865_S171	KA78	2472	0	0	97	0	0	0	0	0	0	0	0	0	0	0	0	0	702	258	0	0	0	0	0	0	0	0	0	0	0	0	0	0	0	0	0	0	0	0	0	0	0	0	0	0	3544
Na041-2866_S172	NN002	5022	0	0	94	0	0	0	0	0	0	0	0	0	0	0	0	0	92	0	0	0	0	0	0	0	0	0	0	0	0	0	0	0	0	0	0	0	0	0	0	0	0	0	0	0	5266
Na042-2867_S173	NN005	1735	0	0	0	0	0	0	0	0	0	0	0	0	0	0	0	0	280	975	0	0	0	0	0	0	0	0	0	0	0	0	0	0	0	0	0	0	0	0	0	0	0	0	0	0	3010
Na043-2868_S174	NN012	937	0	0	0	0	0	0	0	0	0	0	0	0	0	0	0	0	765	269	0	0	0	0	0	0	0	0	0	0	0	0	0	0	0	0	0	0	0	0	0	0	0	0	0	0	1977
Na044-2869_S175	NN017	254	0	0	0	0	0	0	0	0	0	0	0	0	0	0	0	0	1584	287	0	0	0	0	0	0	0	0	0	0	0	0	0	0	0	0	0	0	0	0	0	0	0	0	0	0	2139
Na045-2870_S176	NN019	2543	0	0	0	0	0	0	0	0	0	0	0	0	0	0	0	0	505	345	0	0	0	0	0	0	0	0	0	0	0	0	0	0	0	0	0	0	0	0	0	0	0	0	0	0	3424
Na046-2871_S177	NN021	2047	0	0	0	0	0	0	0	0	0	0	0	0	0	0	0	0	594	3974	0	0	0	0	0	0	0	0	0	0	0	0	0	0	0	0	0	0	0	0	0	0	0	0	0	0	6615
Na047-2872_S178	NN023	6855	0	0	0	0	0	0	0	0	92	0	0	0	0	0	0	0	1635	118	0	0	0	0	0	0	0	0	0	0	0	0	0	0	0	0	0	0	0	0	0	0	0	0	0	0	8733
Na048-2873_S179	NN024	3560	0	0	0	0	0	0	0	0	0	0	0	0	0	0	0	0	0	0	0	0	0	0	0	0	0	0	0	0	0	0	0	0	0	0	0	0	0	0	0	0	0	0	0	0	3563
Na049-2874_S180	NN025	9386	0	0	825	0	0	0	0	0	0	0	0	0	0	0	0	0	1214	560	0	0	0	0	0	0	0	0	0	0	0	0	0	0	0	0	0	0	0	0	0	0	0	0	0	0	11993
Na050-2875_S181	NN026	2970	0	0	2377	0	0	0	0	0	0	0	0	0	0	0	0	0	1246	371	0	0	0	0	0	0	0	0	0	0	0	0	0	0	0	0	0	0	0	0	0	0	0	0	0	0	6966
Na051-2876_S182	NN027	0	0	0	0	0	0	0	0	0	0	0	0	0	0	0	0	0	1293	1133	0	0	0	0	0	0	0	0	0	0	0	0	0	0	0	0	0	0	0	0	0	0	0	0	0	0	2446
Na052-2877_S183	NN033	6390	0	0	290	0	0	0	0	0	0	0	0	0	0	0	0	0	350	95	0	0	0	0	0	0	0	0	0	0	0	0	0	0	0	0	0	0	0	0	0	0	0	0	0	0	7131
Na053-2878_S184	NN034	0	0	0	0	0	0	0	0	0	0	0	0	0	0	0	0	0	8081	0	0	0	0	0	0	0	0	0	0	0	0	0	0	0	0	1602	0	0	0	0	0	0	0	0	0	0	9728
Na054-2879_S185	NN035	15987	504	0	961	0	0	0	0	0	0	0	0	0	0	0	0	0	3535	1183	0	0	0	0	0	0	0	0	0	0	0	0	0	0	0	0	0	0	0	0	0	0	0	0	0	0	22186
Na055-2880_S186	NN036	5043	0	0	904	0	0	0	0	0	0	0	0	0	0	0	0	0	429	122	0	0	0	0	0	0	0	0	0	0	0	0	0	0	0	0	0	0	0	0	0	0	0	0	0	0	6504
Na056-2881_S187	NN039	2580	0	0	0	0	0	0	0	0	0	0	0	0	0	0	0	0	4986	533	0	0	0	0	0	0	0	0	0	0	0	0	0	0	0	0	0	0	0	0	0	0	0	0	0	0	8126
Na057-2882_S188	NN041	0	0	0	0	0	0	0	0	0	0	0	0	0	0	0	0	0	586	6161	0	0	0	0	0	0	0	0	0	0	0	0	0	0	0	0	0	0	0	0	0	0	0	0	0	0	6750
Na058-2883_S189	NN042	25402	0	0	0	0	0	0	0	0	0	0	0	0	0	0	0	0	2988	0	0	0	0	0	0	0	0	0	0	0	0	0	0	0	0	0	0	0	0	0	0	0	0	0	0	0	28777
Na059-2884_S190	NN043	5024	0	0	681	0	0	0	0	0	0	101	0	0	0	0	0	0	150	0	0	0	0	0	0	0	0	0	0	0	0	0	0	0	0	0	0	0	0	0	0	0	0	0	0	0	5970
Na060-2885_S191	NN044	6657	0	0	1127	0	0	0	0	0	0	0	0	0	0	0	0	0	2358	1576	0	0	0	0	0	0	0	0	0	0	0	0	0	0	0	0	0	0	0	0	0	0	0	0	0	0	11731
Na061-2886_S192	NN051	11531	0	0	648	0	0	0	0	0	0	0	0	0	0	0	0	0	2710	756	0	0	0	0	0	0	0	0	0	0	0	0	0	0	0	0	0	0	0	0	0	0	0	0	0	0	15682
Na062-2887_S193	NN052	6799	0	0	838	0	0	0	0	0	0	0	0	0	0	0	0	0	4134	1788	0	0	0	0	0	0	0	0	0	0	0	0	0	0	0	0	0	0	0	0	0	0	0	0	0	0	13589
Na063-2888_S194	NN056	5782	0	0	0	0	0	0	0	0	0	0	0	0	0	0	0	0	2132	449	0	0	0	0	0	0	0	0	0	0	0	0	0	0	0	0	0	0	0	0	0	0	0	0	0	0	8384
Na064-2889_S195	NN058	6660	0	0	0	0	0	0	0	0	0	0	0	0	0	0	0	0	1156	207	0	0	0	0	0	0	0	0	0	0	0	0	0	0	0	0	0	0	0	0	0	0	0	0	0	0	8083
Na065-2890_S196	NN059	4442	0	0	350	0	0	0	0	0	0	0	0	0	0	0	0	0	1498	533	0	0	0	0	0	0	0	0	0	0	0	0	0	0	0	0	0	0	0	0	0	0	0	0	0	0	6831
Na066-2891_S197	NN060	7409	0	0	352	0	0	0	0	0	0	0	0	0	0	0	0	0	2105	181	0	0	0	0	0	0	0	0	0	0	0	0	0	0	0	0	0	0	0	0	0	0	0	0	0	0	10051
Na067-2892_S198	NN062	11594	0	0	1527	0	0	0	0	0	0	0	0	0	0	0	0	0	0	0	0	0	0	0	0	0	0	0	0	0	0	0	0	0	0	0	0	0	0	0	0	0	0	0	0	0	13272
Na068-2893_S199	NN063	8128	0	0	0	0	0	0	0	0	0	0	0	0	0	0	0	0	2668	0	0	0	0	0	0	0	0	0	0	0	0	0	0	0	0	0	0	0	0	0	0	0	0	0	0	0	10898
Na069-2894_S200	NN064	8712	0	0	0	0	0	0	0	0	0	0	0	0	0	0	0	0	2613	1354	0	0	0	0	0	0	0	0	0	0	0	0	0	0	0	0	0	0	0	0	0	0	0	0	0	0	12774
Na070-2895_S201	NN066	5723	0	0	524	0	0	0	0	0	229	0	0	0	0	0	0	0	9669	3080	0	0	0	0	0	0	0	0	0	0	0	0	0	0	0	0	0	0	0	0	0	0	0	0	0	0	19496
Na071-2896_S202	NN068	669	0	0	0	0	0	0	0	0	1357	0	207	137	0	0	0	0	1955	8393	0	0	0	0	0	0	0	0	0	0	0	0	0	0	0	0	0	0	0	0	0	0	0	0	0	0	12738
Na072-2897_S203	NN073	8068	0	0	0	0	0	0	0	0	0	0	0	0	0	0	0	0	1058	210	0	0	0	0	0	0	0	0	0	0	0	0	0	0	0	0	0	0	0	0	0	0	0	0	0	0	9361
Na073-2898_S204	NN074	5028	0	0	299	0	0	0	0	0	0	0	0	0	0	0	0	0	708	0	0	0	0	0	0	0	0	0	0	0	0	0	0	0	0	0	0	0	0	0	0	0	0	0	0	0	6076
Na074-2899_S205	NN075	9848	0	0	0	0	0	0	0	0	0	0	0	0	0	0	0	0	9057	2737	0	0	0	0	0	0	0	0	0	0	0	0	0	0	0	0	0	0	0	0	0	0	0	0	0	0	21850
Na075-2900_S206	NN076	17822	0	0	579	0	0	0	0	0	0	0	0	0	0	0	0	0	4159	420	0	0	0	0	0	0	0	0	0	0	0	0	0	0	0	0	0	0	0	0	0	0	0	0	0	0	22997
Na076-2901_S207	NN077	30016	0	0	0	0	0	0	0	0	0	0	0	0	0	0	0	0	3017	0	0	0	0	0	0	0	0	0	0	0	0	0	0	0	0	0	0	0	0	0	0	0	0	0	0	0	33425
Na077-2902_S208	NN080	9579	0	0	2508	0	0	0	0	0	0	0	0	0	0	0	0	0	5707	1069	0	0	0	0	0	0	0	0	0	0	0	0	0	0	0	0	0	0	0	0	0	0	0	0	0	0	18875
Na078-2903_S209	NN081	10055	0	0	613	0	0	0	0	0	0	0	0	0	0	0	0	0	451	248	0	0	0	0	0	0	0	0	0	0	0	0	0	0	0	0	0	0	0	0	0	0	0	0	0	0	11415
Na079-2904_S210	NN083	1660	0	0	703	0	0	0	0	0	0	0	0	0	0	0	0	0	73	53	0	0	0	0	0	0	0	0	0	0	0	0	0	0	0	0	0	0	0	0	0	0	0	0	0	0	2531
Na080-2905_S211	NN090	4061	0	0	96	0	0	0	0	0	0	0	0	0	0	0	0	0	391	139	0	0	0	0	0	0	0	0	0	0	0	0	0	0	0	0	179	0	0	0	0	0	0	0	0	0	4874
Na081-2906_S212	NN091	18861	0	0	0	0	0	0	0	0	0	0	0	0	0	0	0	0	10069	1552	0	0	0	0	0	0	0	0	0	0	0	0	0	0	0	0	0	0	0	0	0	0	0	0	0	0	30558
Na082-2907_S213	NN093	8289	0	0	0	0	0	0	0	0	223	0	0	0	0	0	0	0	642	297	0	0	0	0	0	0	0	0	0	0	0	0	0	0	0	0	0	0	0	0	0	0	0	0	0	0	9581
Na083-2908_S214	NN096	5645	0	0	0	0	0	0	0	0	0	0	0	0	0	0	0	0	12487	1829	0	0	0	0	0	0	0	0	0	0	0	0	0	0	0	0	0	0	0	0	0	0	0	0	0	0	20088
Na084-2909_S215	NN097	6974	0	0	0	0	0	0	0	0	0	0	0	0	0	0	0	0	18802	3336	0	0	0	0	0	0	0	0	0	0	0	0	0	0	0	0	0	0	0	0	0	0	0	0	0	0	29477
Na085-2910_S216	NN099	3169	0	0	0	0	0	0	0	0	0	0	0	0	0	0	0	0	6034	692	0	0	0	0	0	0	0	0	0	0	0	0	0	0	0	0	0	0	0	0	0	0	0	0	0	0	9925
Na086-2911_S217	NN100	0	0	0	0	0	0	0	0	0	0	0	0	0	0	0	0	0	2462	0	0	0	0	0	0	0	0	0	0	0	0	0	0	0	0	0	0	0	0	0	0	0	0	0	0	0	2620
Na087-2912_S218	BA006	7366	0	0	523	0	0	0	0	0	0	0	0	0	0	0	0	0	1624	390	0	0	0	0	0	0	0	0	0	0	0	0	0	0	0	0	0	0	0	0	0	0	0	0	0	0	9941
Na088-2913_S219	BA008	13696	0	0	831	0	0	0	0	0	604	0	0	0	0	0	0	0	4530	1386	0	0	0	0	0	0	0	0	0	0	0	0	0	0	0	0	0	0	0	0	0	0	0	0	0	0	21232
Na089-2914_S220	BA009	9697	0	0	1473	0	0	0	0	0	0	0	0	0	0	0	0	0	3586	2351	0	0	0	0	0	0	0	0	0	0	0	0	0	0	0	0	0	0	0	0	0	0	0	0	0	0	17117
Na090-2915_S221	BA012	3119	0	0	0	0	0	0	0	0	634	0	118	0	0	0	0	0	2488	652	0	0	0	0	0	0	0	0	0	0	0	0	0	0	0	0	0	0	0	0	0	0	0	0	0	0	7085
Na091-2916_S222	BA019	2273	0	0	0	0	0	0	0	0	0	0	0	0	0	0	0	0	3390	296	0	0	0	0	0	0	0	0	0	0	0	0	0	0	0	0	0	0	0	0	0	0	0	0	0	0	6008
Na092-2917_S223	BA020	7032	0	0	0	0	0	0	0	0	0	0	0	0	0	0	0	0	2844	1957	0	0	0	0	0	0	0	0	0	0	0	0	0	0	0	0	0	0	0	0	0	0	0	0	0	0	11846
Na093-2918_S224	BA023	3273	0	0	0	0	0	0	0	0	2484	0	1870	447	0	0	0	0	1794	1271	0	0	0	0	0	0	0	0	0	0	0	0	0	0	0	0	0	0	0	0	0	0	0	0	0	0	11435
Na094-2919_S225	BA025	5489	0	0	0	0	0	0	0	0	0	0	0	0	0	0	0	0	5118	2627	0	0	0	0	0	0	0	0	0	0	0	0	0	0	0	0	0	0	0	0	0	0	0	0	0	0	13287
Na095-2920_S226	BA026	3945	0	0	0	0	0	0	0	0	0	0	0	0	0	0	0	0	726	257	0	0	0	0	0	0	0	0	0	0	0	0	0	0	0	0	0	0	0	0	0	0	0	0	0	0	4967
Na096-2921_S227	BA031	10721	0	0	0	0	0	0	0	762	0	0	0	0	0	0	0	0	1159	672	0	0	0	0	0	0	0	0	0	0	0	0	0	0	0	0	0	0	0	0	0	0	0	0	0	0	13437
Na097-2922_S228	BA032	8517	0	0	0	0	0	0	0	0	0	0	0	0	0	0	0	0	2852	2203	0	0	0	0	0	0	0	0	0	0	0	0	0	0	0	0	0	0	0	0	0	0	0	0	0	0	13583
Na098-2923_S229	BA035	1720	0	0	0	0	0	0	0	0	109	0	0	0	0	0	0	0	2453	69	0	0	0	0	0	0	0	0	0	0	0	0	0	0	0	0	0	0	0	0	0	0	0	0	0	0	4433
Na100-2925_S231	BA038	34750	0	0	8729	0	0	0	0	0	0	0	0	0	0	0	0	0	2372	0	0	0	0	0	0	0	0	0	0	0	0	0	0	0	0	0	0	0	0	0	0	0	0	0	0	0	45879
Na101-2926_S232	BA040	6102	0	0	0	0	0	0	0	0	116	0	0	0	0	0	0	0	4004	0	0	0	0	0	0	0	0	0	0	0	0	0	0	0	0	0	0	0	0	0	0	0	0	0	0	0	10315
Na102-2927_S233	BA041	2285	0	0	0	0	0	0	0	0	745	0	89	83	0	0	0	0	3024	0	0	0	0	0	0	0	0	0	0	0	0	0	0	0	0	0	0	0	0	0	0	0	0	0	0	0	6353
Na103-2928_S234	BA042	13592	0	0	0	0	0	0	0	0	0	0	0	0	0	0	0	0	3161	197	0	0	0	0	0	0	0	0	0	0	0	0	0	0	0	0	0	0	0	0	0	0	0	0	0	0	17151
Na104-2929_S235	BA046	4920	0	0	601	0	0	0	0	0	0	0	0	0	0	0	0	0	4028	556	0	0	0	0	0	0	0	0	0	0	0	0	0	0	0	0	0	0	0	0	0	0	0	0	0	0	10605
Na105-2930_S236	BA048	2889	0	0	0	0	0	0	0	0	0	0	0	0	0	0	0	0	149	765	0	0	0	0	0	0	0	0	0	0	0	0	0	0	0	0	0	0	0	0	0	0	0	0	0	0	3819
Na106-2931_S237	BA050	5573	0	0	388	0	0	0	0	0	0	0	0	0	0	0	0	0	2807	991	0	0	0	0	0	0	0	0	0	0	0	0	0	0	0	0	0	0	0	0	0	0	0	0	0	0	9773
Na107-2932_S238	BA051	276	0	0	0	0	0	0	0	0	0	0	0	0	0	0	0	0	1175	494	0	0	0	0	0	0	0	0	0	0	0	0	0	0	0	0	0	0	0	0	0	0	0	0	0	0	1964
Na108-2933_S239	BA055	1126	0	0	0	0	0	0	0	0	0	0	0	0	0	0	0	0	0	0	0	0	0	0	0	0	0	0	0	0	0	0	0	0	0	0	0	0	0	0	0	0	0	0	0	0	1167
Na109-2934_S240	BA061	5301	0	0	67	0	0	0	0	0	0	0	0	0	0	0	0	0	637	68	0	0	0	0	0	0	0	0	0	0	0	0	0	0	0	0	0	0	0	0	0	0	0	0	0	0	6077
Na110-2935_S241	BA062	5578	0	0	269	0	0	0	0	0	0	0	0	0	0	0	0	0	833	297	0	0	0	0	0	0	0	0	0	0	0	0	0	0	0	0	0	0	0	0	0	0	0	0	0	0	6977
Na111-2936_S242	BA066	7498	0	0	0	0	0	0	0	0	0	0	0	0	0	0	0	0	3268	489	0	0	0	0	0	0	0	0	0	0	0	0	0	0	0	0	0	0	0	0	0	0	0	0	0	0	11278
Na112-2937_S243	BA068	11286	0	0	476	0	0	0	0	0	0	0	0	0	0	0	0	0	928	0	0	0	0	0	0	0	0	0	0	0	0	0	0	0	0	0	923	323	0	0	0	0	0	0	0	0	13965
Na113-2938_S244	BA070	17529	0	0	0	0	0	0	0	0	0	0	0	0	0	0	0	0	2149	993	0	0	0	0	0	0	0	0	0	0	0	0	0	0	0	0	0	0	0	0	0	0	0	0	0	0	20750
Na114-2939_S245	BA076	10995	0	0	0	0	0	0	0	0	0	0	0	0	0	0	0	0	908	241	0	0	0	0	0	0	0	0	0	0	0	0	0	0	0	0	0	0	0	0	0	0	0	0	0	0	12162
Na115-2940_S246	BA077	1855	0	0	145	0	0	0	0	0	0	0	0	0	0	0	0	0	374	427	0	0	0	0	0	0	0	0	0	0	0	0	0	0	0	0	0	0	0	0	0	0	0	0	0	0	2803
Na116-2941_S247	BA078	4862	0	0	0	0	0	0	0	0	0	0	0	0	0	0	0	0	1581	780	0	0	0	0	0	0	0	0	0	0	0	0	0	0	0	0	0	0	0	0	0	0	0	0	0	0	7238
Na117-2942_S248	BA080	1725	0	0	252	0	0	0	0	0	0	0	0	0	0	0	0	0	956	115	0	0	0	0	0	0	0	0	0	0	0	0	0	0	0	0	0	0	0	0	0	0	0	0	0	0	3077
Na118-2943_S249	BA085	2234	0	0	0	0	0	0	0	0	25	0	0	0	0	0	0	0	0	0	0	0	0	0	0	0	0	0	0	0	0	0	0	0	0	0	0	0	0	0	0	0	0	0	0	0	2274
Na119-2944_S250	BA088	2377	0	0	0	0	0	0	0	0	0	0	0	0	0	0	0	0	307	0	0	0	0	0	0	0	0	0	0	0	0	0	0	0	0	0	0	0	0	0	0	0	0	0	0	0	2689
Na120-2945_S251	BA089	18089	0	0	2751	0	0	0	0	0	439	0	0	0	0	0	0	0	2219	0	0	0	0	0	0	0	0	0	0	0	0	0	0	0	0	0	0	0	0	0	0	0	0	0	0	0	23865
Na121-2946_S252	BA090	3397	0	0	366	0	0	0	646	0	0	0	0	0	0	0	0	0	472	164	0	0	0	0	0	0	0	0	0	0	0	0	0	0	0	0	0	0	0	0	0	0	0	0	0	0	5055
Na122-2947_S253	BA091	968	0	0	473	0	0	0	0	0	80	0	0	0	0	0	0	0	1220	1469	0	0	0	0	0	0	0	0	0	0	0	0	0	0	0	0	0	0	0	0	0	0	0	0	0	0	4250
Na123-2948_S254	BA094	1844	0	0	0	0	0	0	0	0	0	0	0	0	0	0	0	0	425	289	0	0	0	0	0	0	0	0	0	0	0	0	0	0	0	0	0	0	0	0	0	0	0	0	0	0	2606
Na124-2949_S255	BA095	9109	0	0	374	0	0	0	0	0	0	0	0	0	0	0	0	0	758	0	0	0	0	0	0	0	0	0	0	0	0	0	0	0	0	0	0	0	0	0	0	0	0	0	0	0	10253
Na125-2950_S256	BA096	5379	0	0	246	0	0	0	0	0	0	0	0	0	0	0	0	0	513	416	0	0	0	0	0	0	0	0	0	0	0	0	0	0	0	0	0	0	0	0	0	0	0	0	0	0	6562
Na127-2952_S258	BA105	0	0	0	0	0	0	0	0	0	0	0	0	0	0	0	0	0	698	0	0	0	0	0	0	0	0	0	0	0	0	0	0	0	0	0	0	0	0	0	0	0	0	0	0	0	731
Na128-2953_S259	BA108	1412	0	0	357	0	0	0	0	0	0	0	0	0	0	0	0	0	598	221	0	0	0	0	0	0	0	0	0	0	0	0	0	0	0	0	0	225	0	0	0	0	0	0	0	0	2823
Na129-2954_S260	BA110	0	0	0	0	0	0	0	0	0	153	0	0	0	0	0	0	0	4650	1853	0	0	0	0	0	0	0	0	0	0	0	0	0	0	0	0	0	0	0	0	0	0	0	0	0	0	6721
Na130-2955_S261	BA116	3711	0	0	0	0	0	0	0	0	0	0	0	0	0	0	0	0	438	239	0	0	0	0	0	0	0	0	0	0	0	0	0	0	0	0	0	0	0	0	0	0	0	0	0	0	4402
Na131-2956_S262	IY006	0	0	0	0	0	0	0	0	0	0	0	0	0	0	0	0	0	1738	0	0	0	0	0	0	0	0	0	0	0	0	0	0	0	0	0	0	0	0	0	0	0	0	0	0	0	1747
Na132-2957_S263	IY012	19331	0	0	2235	0	0	0	0	0	0	0	0	0	0	0	0	0	2469	2248	0	0	0	0	0	0	0	0	0	0	0	0	0	0	0	0	0	0	0	0	0	0	0	0	0	0	26335
Na133-2958_S264	IY014	726	0	0	0	0	0	0	0	0	0	0	0	0	0	0	0	0	0	0	0	0	0	0	0	0	0	0	0	0	0	0	0	0	0	0	0	0	0	0	0	0	0	0	0	0	756
Na134-2959_S265	IY017	10329	0	0	248	0	0	0	0	0	0	0	0	0	0	0	0	0	1231	1008	0	0	0	0	0	0	0	0	0	0	0	0	0	0	0	0	0	0	0	0	0	0	0	0	0	0	12824
Na135-2960_S266	IY019	4778	0	0	0	0	0	0	0	0	0	0	0	0	0	0	0	0	2548	737	0	0	0	0	0	0	0	0	0	0	0	0	0	0	0	0	0	0	0	0	0	0	0	0	0	0	8068
Na136-2961_S267	IY021	3742	0	0	0	0	0	0	0	218	444	273	418	567	0	0	0	0	574	926	0	0	0	0	0	0	0	0	0	0	0	0	0	0	0	0	0	0	0	0	0	0	0	0	0	0	7162
Na140-2965_S271	IY028	1086	0	0	1000	0	0	0	0	0	0	0	0	0	0	0	0	0	1494	0	0	0	0	0	0	0	0	0	0	0	0	0	0	0	0	0	0	0	0	0	0	0	0	0	0	0	3590
Na142-2967_S273	IY030	3	0	0	0	0	0	0	0	0	0	0	0	0	0	0	0	0	1	3	0	0	0	0	0	0	0	0	0	0	0	0	0	0	0	0	0	0	0	0	1	0	0	0	0	0	8
Na144-2969_S275	IY037	4694	0	0	0	0	0	0	0	0	0	0	0	0	0	0	0	0	4245	0	0	0	0	0	0	0	0	0	0	0	0	0	0	0	0	0	0	0	0	0	0	0	0	0	0	0	9052
Na145-2970_S276	IY039	0	0	0	0	0	0	0	0	0	0	0	0	0	0	0	0	0	2130	69	0	0	0	0	0	0	0	0	0	0	0	0	0	0	0	0	0	0	0	0	0	0	0	0	0	0	2214
Na146-2971_S277	IY040	5848	0	0	0	0	0	0	0	0	0	0	0	0	0	0	0	0	2355	326	0	0	0	0	0	0	0	0	0	0	0	0	0	0	0	0	0	0	0	0	0	0	0	0	0	0	8583
Na154-2979_S285	IY062	2528	0	0	0	0	0	0	0	0	0	0	0	0	0	0	0	0	1287	585	0	0	0	0	0	0	0	0	0	0	0	0	0	0	0	0	0	0	0	0	0	0	0	0	0	0	4403
Na158-2983_S289	IY073	1152	0	0	0	0	0	0	0	0	0	0	0	0	0	0	0	0	1829	307	0	0	0	0	0	0	0	0	0	0	0	0	0	0	0	0	0	0	0	0	0	0	0	0	0	0	3383
Na159-2984_S290	IY075	3549	0	203	402	0	0	0	0	0	0	0	0	0	0	0	0	0	760	0	0	0	0	0	0	0	0	0	0	0	0	0	0	0	0	0	0	0	0	0	0	0	0	0	0	0	4921
Na165-2990_S296	IY085	4237	0	0	0	0	0	0	0	0	0	0	0	0	0	0	0	0	0	333	0	0	0	0	0	0	0	0	0	0	0	0	0	0	0	0	0	0	0	0	0	0	0	0	0	0	4606
Na186-3011_S317	NT055	0	0	0	0	0	0	0	0	0	0	0	0	0	0	0	0	0	2037	60	0	0	0	0	0	0	0	0	0	0	0	0	0	0	0	0	0	0	0	0	0	0	0	0	0	0	2164
Na197-3022_S328	NT076	1	0	0	0	0	0	0	0	0	0	0	0	0	0	0	0	0	8	0	0	0	0	0	0	0	0	0	0	0	0	0	0	0	0	0	0	0	0	0	0	0	0	0	0	0	59
Na228-3053_S359	KA071	1842	0	0	0	0	0	0	0	0	0	0	0	0	0	0	0	0	1990	2232	0	0	0	0	0	0	0	0	0	0	0	0	0	0	0	0	0	0	0	0	0	0	0	0	0	0	6138
Na229-3054_S360	KA073	1096	0	0	0	0	0	0	0	0	0	0	0	0	0	0	0	0	1808	169	0	0	0	0	0	0	0	0	0	0	0	0	0	0	0	0	0	0	0	0	0	0	0	0	0	0	3104
		137	1	1	61	9	4	24	1	4	22	2	7	4	1	1	1	13	152	127	8	6	5	1	65	2	3	1	3	13	6	1	3	2	21	1	2	2	10	8	22	15	16	25	1	3
